# Supplementary material for: Assessing the Functional Significance of Novel and Rare Variants of the SLC26A4 Gene Found in Patients with Hearing Loss by Minigene Assay
Source: Int J Mol Sci. 2025 Nov 4;26(21):10732. doi: 10.3390/ijms262110732 (PMC12610559; doi:10.3390/ijms262110732)
Supplement: Supplementary file 1 [file ijms-26-10732-s001.zip]

Archive with 1 entries (1 files):
- ijms-3869023-supplementary.pdf
